# Supplementary material for: Morphological differentiation across the invasive range in Senecio madagascariensis populations
Source: Sci Rep. 2020 Nov 18;10:20045. doi: 10.1038/s41598-020-76922-5 (PMC7674477; doi:10.1038/s41598-020-76922-5)
Supplement: Supplementary file 1 — Supplementary Table S1. [file 41598_2020_76922_MOESM1_ESM.xlsx]

## Sheet: Hoja1
Collection data	Population	Area	Leaf area	Intern. lenght*	Inflores. lenght*	Number of heads
2016	1	Intermediate	120.85	8.4	14.8	4
2016	1	Core	32.76	14	10.3	4
2016	2	Core	113.3	189.5	21.4	6
2016	2	Core	124.84	16.9	16.2	3
1999	2	Source	122.44	9.6	21.5	5
2016	2	Core	80.05	17.3	16.9	6
1999	2	Source	55.62	7.5	28.2	4
1999	2	Source	36.25	15	37	4
2016	3	Intermediate	95.325	13.2	12.1	6
2016	3	Source	55.7	8.6	15.4	4
1989	3	Source	81.2	12.3	15.2	5
2013	3	Source	124.4	10	10	6
2016	4	Core	78.18	19.6	18.4	6
2016	5	Source	55.65	17.6	22.2	5
2016	6	Core	73.6	10.7	28.1	4
1984	6	Core	147.7	10	19.4	4
1972	6	Core	49.3	13.2	19.8	6
1972	6	Source	49.3	13.2	19.8	6
1993	7	Source	130	6.6	12.5	4
1993	7	Source	130	6.6	12.5	4
1993	7	Source	130	6.6	12.5	4
1993	7	Core	130	6.6	12.5	4
1993	7	Core	130	6.6	12.5	4
1993	7	Core	130	6.6	12.5	4
1993	7	Core	130	6.6	12.5	4
2016	8	Core	118.375	21	27.2	6
1962	8	Intermediate	59.85	7.8	16.3	4
2016	9	Intermediate	51.35	11.3	10.7	5
2016	9	Core	86.92	8.5	14.7	4
2016	10	Core	85.23	11.4	14	4
2016	10	Intermediate	101.245	15.3	32.7	5
1975	10	Source	72.75	10.8	46	3
1980	10	Core	156.8	21	17	6
2016	11	Intermediate	97.5	12.4	26.4	6
2016	12	Intermediate	90.74	10.1	15.4	4
2016	13	Core	82.35	15.6	29.2	3
1966	14	Core	103.15	11.4	6	5
1966	14	Intermediate	103.15	11.4	6	5
2006	15	Intermediate	145.6	13.1	22.6	4
1992	15	Intermediate	54.625	8	22	2
2007	16	Intermediate	81	9.6	30	4
2016	17	Core	189.5	13.5	25.3	6
2016	18	Core	84.3	24.8	31.5	4
1983	18	Core	145.65	17.8	10	7
2016	18	NEA	105.73	11.8	19.2	4
2016	18	NEA	172.6	14.8	21	5
2016	19	Core	76.18	12.8	13.1	4
2016	19	Source	69.55	11.3	29	2
2016	20	Intermediate	99.5	7.3	22.1	4
2016	20	Intermediate	124	15	18	5
2016	21	NEA	734.5	47.5	31.9	7
1990	22	NEA	22.055	11.7	22.4	4
2002	23	NEA	135.77	8.7	0.6	4
1976	24	NEA	68.55	14.6	24	6
2007	25	NEA	148.34	12.5	32.2	3
2007	25	NEA	55.075	5.6	17.3	4
2016	25	NEA	113.98	13.2	13	5
1981	25	NEA	22.63	12	26.1	5
1979	26	NEA	218.36	17.5	20.7	4
2016	27	NEA	144.55	8	15.8	7
1973	28	NEA	291	14.6	10.1	5
1980	29	NEA	86.2	15	17.8	5
1987	30	CBA	174.66	15.6	35	5
2002	30	CBA	22	13	15	6
1988	31	CBA	145.25	9.6	17.6	6
1988	31	CBA	145.25	9.6	17.6	6
2016	32	NWA	135.725	10.2	80	7
2002	32	NWA	73.3	12.2	4	7
2016	33	NWA	174.8	27	12.4	7
2007	34	NWA	153.9	6.8	25	3
2016	34	NWA	168.48	12.8	14.7	5
2016	34	NWA	962.8	27.3	8	6
2016	34	NWA	241.6	28	18.2	6
2016	34	NWA	453.4	28.5	14.4	6
2007	34	NWA	153.9	6.8	25	3
2003	35	NWA	53.23	17	20.2	3
2016	35	NWA	207.75	23.5	36	6
2016	35	NWA	278.325	28	1.4	6
2008	36	NWA	134.3	6.1	35	3
2004	36	NWA	80.67	9.1	32.4	4
2001	36	NWA	60.175	6.6	27.6	8
2016	36	NWA	270.1	10.5	14	6
1997	37	NWA	60.6	11.7	21.7	5
1998	37	NWA	77.3	14.3	22	6
2008	37	NWA	289.75	8.5	61.5	3
2009	37	NWA	179.3	24.2	16	4
2007	37	NWA	155.5	22.3	28	4
1983	37	NWA	142	15	27	5
2016	37	NWA	135.95	15	14	7
2016	37	NWA	293.25	17	24.3	4
2016	37	NWA	325	13.9	19	7
1997	37	NWA	60.6	11.7	21.7	5
2016	37	NWA	105.24	14.8	10	5
2016	37	NWA	105.85	16.5	22	4
2016	38	NWA	80.7	16.5	12.3	7
1987	39	NWA	80.77	11.3	20.5	4
1976	40	NEA	113.1	6.8	22	5
1971	41	NEA	134.1	18.8	19	5
2008	42	NEA	276.36	18.8	6	5
